# Supplementary material for: Biological Assessment of Potential Exposure to Occupational Substances in Current Semiconductor Workers with at Least 5 Years of Employment
Source: Int J Environ Res Public Health. 2022 Jul 18;19(14):8737. doi: 10.3390/ijerph19148737 (PMC9318163; doi:10.3390/ijerph19148737)
Supplement: Supplementary file 1 [file ijerph-19-08737-s001.zip]

Archive with 1 entries (1 files):
- ijerph-1789280-supplementary.pdf
